# Supplementary material for: Fungal Infections in the ICU during the COVID-19 Pandemic in Mexico
Source: J Fungi (Basel). 2023 May 18;9(5):583. doi: 10.3390/jof9050583 (PMC10219464; doi:10.3390/jof9050583)
Supplement: Supplementary file 1 [file jof-09-00583-s001.zip]

Archive with 1 entries (1 files):
- jof-2296545-supplementary.pdf
